# Supplementary material for: Molecular Insights into the Antistress Potentials of Brazilian Green Propolis Extract and Its Constituent Artepillin C
Source: Molecules. 2021 Dec 23;27(1):80. doi: 10.3390/molecules27010080 (PMC8746355; doi:10.3390/molecules27010080)
Supplement: Supplementary file 1 [file molecules-27-00080-s001.zip]

Archive with 1 entries (1 files):
- molecules-1514258-supplementary.pdf
